# Supplementary material for: Advanced Glycation End Products (AGEs) in Diet and Skin in Relation to Stool Microbiota: The Rotterdam Study
Source: Nutrients. 2023 May 30;15(11):2567. doi: 10.3390/nu15112567 (PMC10255453; doi:10.3390/nu15112567)
Supplement: Supplementary file 1 [file nutrients-15-02567-s001.zip]

Archive with 2 entries (2 files):
- Supplementary tables and figures_AGEs and microbiome_20230331.pdf
- Supplementary tables_AGEs and microbiome_20230331.xlsx
